# Supplementary material for: PaintOmics 4: new tools for the integrative analysis of multi-omics datasets supported by multiple pathway databases
Source: Nucleic Acids Res. 2022 May 24;50(W1):W551–9. doi: 10.1093/nar/gkac352 (PMC9252773; doi:10.1093/nar/gkac352)
Supplement: gkac352_Supplemental_Files [file gkac352_supplemental_files.zip]

Archive with 3 entries (3 files):
- Supplementary Table 1.xlsx
- Supplementary Table 2.xlsx
- SupplementaryFiguresRevision.pdf
