# Supplementary material for: PaintOmics 4: new tools for the integrative analysis of multi-omics datasets supported by multiple pathway databases
Source: Nucleic Acids Res. 2022 May 24;50(W1):W551–9. doi: 10.1093/nar/gkac352 (PMC9252773; doi:10.1093/nar/gkac352)
Supplement: gkac352_Supplemental_Files [file gkac352_supplemental_files.zip › Supplementary Table 1.xlsx]

## Sheet: Paintomics pathways ANzTm20Sx5
Paintomics pathways analysis STATegra data
Pathway name	Unique genes	Unique metabolites	Gene expression	Transcription Factors	miRNA-Seq	DNAse-Seq	Metabolomics	Combined pValue(Fisher)
Arginine and proline metabolism	34	10	3.53086e-06	0.2686	0.915822	0.0468747	0.423407	9.28378e-05
Neutrophil degranulation	358		9.08409e-06	0.355451	0.730265	0.921501	-	0.00101814
Adherens junction	46		0.910458	0.799728	0.899756	4.1825e-06	-	0.00122198
Autophagy - animal	121		0.681675	0.845669	0.0570167	0.00028433	-	0.00316329
Biosynthesis of amino acids	53	26	3.7404e-05	0.136792	0.946188	0.463667	0.99609	0.00371112
Biosynthesis of cofactors	112	15	0.000294966	0.0210692	0.92085	0.451002	0.885261	0.00376933
p53 signaling pathway	61		0.0116826	0.606232	0.24265	0.00806627	-	0.00427029
Resolution of Abasic Sites (AP sites)	37		0.0489865	0.847851	0.835311	0.000659937	-	0.00622883
Cell surface interactions at the vascular wall	83		0.00139047	0.0483199	0.491586	0.86365	-	0.00733717
Hippo signaling pathway	88		0.0465374	0.959394	0.376694	0.00173071	-	0.00744824
Ribosome biogenesis in eukaryotes	71		0.000508934	0.354061	0.440782	0.525739	-	0.00972141
Glucose metabolism	68		0.000833937	0.259878	0.807536	0.244276	-	0.00989059
One carbon pool by folate	15		0.0257388	0.187274	0.516883	0.0204075	-	0.011228
Glycolysis / Gluconeogenesis	42	5	0.00249844	0.125285	0.55718	0.136966	0.749126	0.0158233
Nucleobase biosynthesis	15		0.000652196	0.705326	0.350119	0.534409	-	0.016427
Metabolism of folate and pterines	13		0.00218916	0.221396	0.592016	0.303577	-	0.0165683
RNA Polymerase II Transcription	139		0.958795	0.0142769	0.795815	0.0114958	-	0.0214472
RET signaling	25		0.0225038	0.13378	0.269145	0.157062	-	0.0216924
SUMOylation of transcription cofactors	37		0.788884	0.0294132	0.879938	0.00773958	-	0.0252551
Glutathione metabolism	40	7	0.0305005	0.0577037	0.539872	0.207415	0.21133	0.0276629
Oocyte meiosis	92		0.28523	0.0267698	0.39225	0.0688157	-	0.0303785
HSP90 chaperone cycle for steroid hormone receptors (SHR) in the presence of ligand	39		0.0168344	0.590661	0.864862	0.024484	-	0.0308301
TP53 Regulates Metabolic Genes	68		0.789414	0.859518	0.0387993	0.00853011	-	0.0322303
Lysosome	107		0.0161405	0.132938	0.181113	0.844953	-	0.0417715
Cellular senescence	143		0.00741195	0.679685	0.867407	0.0818236	-	0.0442426
mRNA surveillance pathway	85		0.89897	0.00403438	0.855797	0.139355	-	0.0502604
FoxO signaling pathway	101	2	0.00808153	0.885733	0.69607	0.0266625	1	0.057501
RNA degradation	71		0.201317	0.0468124	0.432055	0.141712	-	0.0608138
Cell cycle	117		0.150077	0.633744	0.190402	0.0334955	-	0.0628368
JAK-STAT signaling pathway	90		0.0230382	0.239437	0.560259	0.206139	-	0.0648823
Aminoacyl-tRNA biosynthesis	44	20	0.0100618	0.153029	0.373881	0.287145	0.999724	0.0656509
Carbon metabolism	91	15	0.0199049	0.0962917	0.528215	0.438676	0.393273	0.0678752
Glyoxylate metabolism and glycine degradation	23		0.00715792	0.340574	0.639208	0.450061	-	0.0690643
Fanconi anemia pathway	51		0.036126	0.354195	0.932673	0.0607845	-	0.070592
Purine metabolism	85	4	0.00455794	0.122086	0.413713	0.830714	1	0.0716662
Cellular response to heat stress	77		0.100954	0.330374	0.923081	0.0278546	-	0.0786197
ISG15 antiviral mechanism	27		0.0931003	0.766721	0.269145	0.0497159	-	0.0842141
DNA Damage Bypass	47		0.0589968	0.810459	0.879938	0.0231198	-	0.0851959
RAF-independent MAPK1/3 activation	17		0.0466282	0.722053	0.911726	0.0352694	-	0.0911633
TP53 Regulates Transcription of Cell Cycle Genes	32		0.621939	0.350485	0.122072	0.041006	-	0.0916143
Intrinsic Pathway for Apoptosis	34		0.352938	0.703279	0.391462	0.0114472	-	0.0927275
Mitochondrial translation	88		0.119631	0.0714884	0.760972	0.191149	-	0.0994623
Interferon alpha/beta signaling	13		0.0847475	0.221396	0.830197	0.0858103	-	0.10401
Pyruvate metabolism	30	6	0.146575	0.385066	0.539872	0.241112	0.054694	0.110445
Interconversion of nucleotide di- and triphosphates	24		0.0407378	0.113086	0.855968	0.375298	-	0.11077
Cell Cycle Checkpoints	251		0.897753	0.926826	0.469128	0.00385786	-	0.111962
Wnt signaling pathway	96		0.267744	0.749193	0.408165	0.019273	-	0.115223
Signaling pathways regulating pluripotency of stem cells	70		0.448418	0.996968	0.583019	0.00611911	-	0.115979
Trafficking and processing of endosomal TLR	7		0.00915167	0.432996	0.705135	0.67988	-	0.128995
Drug metabolism - other enzymes	42		0.00831451	0.421598	0.928728	0.587447	-	0.129516
beta-Alanine metabolism	19	6	0.299855	0.26197	0.831668	0.413735	0.0211291	0.134417
Protein methylation	17		0.712708	0.722053	0.798889	0.00506673	-	0.136345
AMPK signaling pathway	94	2	0.376735	0.371535	0.158607	0.0266625	1	0.137088
Base excision repair	32		0.259455	0.666271	0.266671	0.0468747	-	0.13937
Transport of inorganic cations/anions and amino acids/oligopeptides	53		0.026659	0.74565	0.288549	0.388437	-	0.141938
Processing of Capped Intron-Containing Pre-mRNA	232		0.998582	0.234939	0.986484	0.0109578	-	0.153254
Signaling by VEGF	70		0.297929	0.354576	0.643685	0.0393192	-	0.158086
Transport of bile salts and organic acids, metal ions and amine compounds	30		0.691029	0.973667	0.94264	0.00466387	-	0.167688
Apoptosis - multiple species	25		0.0806638	0.677057	0.870994	0.0711459	-	0.181228
Interferon gamma signaling	13		0.0546921	0.261843	0.734838	0.323023	-	0.181688
Extra-nuclear estrogen signaling	37		0.946704	0.237511	0.288549	0.0537457	-	0.184356
Response to elevated platelet cytosolic Ca2+	64		0.077542	0.136792	0.547831	0.62658	-	0.188951
Semaphorin interactions	36		0.00817766	0.665811	0.698862	0.981191	-	0.191665
HDR through Homologous Recombination (HRR) or Single Strand Annealing (SSA)	94		0.56046	0.241993	0.880629	0.0322421	-	0.195054
Synthesis of DNA	114		0.671142	0.838879	0.777737	0.00880125	-	0.195136
RNA polymerase	29		0.591127	0.0347997	0.427913	0.437821	-	0.195141
Metabolism of non-coding RNA	48		0.0417769	0.499085	0.791704	0.233807	-	0.195299
Fanconi Anemia Pathway	36		0.252115	0.350485	0.98641	0.0447762	-	0.196533
Apoptosis	108		0.0794255	0.814126	0.894188	0.0677661	-	0.196973
TCF dependent signaling in response to WNT	120		0.99694	0.686518	0.355657	0.0161812	-	0.197555
Glycine, serine and threonine metabolism	25	10	0.0187991	0.221504	0.571456	0.69717	0.710256	0.197684
Nucleotide Excision Repair	106		0.405315	0.686518	0.946267	0.0151531	-	0.198995
Interleukin-2 family signaling	22		0.0333654	0.529293	0.293816	0.792738	-	0.202436
Signaling by PTK6	31		0.621939	0.421299	0.651433	0.0242865	-	0.203321
Detoxification of Reactive Oxygen Species	24		0.0407378	0.722053	0.382179	0.375298	-	0.205334
Mitophagy	22		0.627029	0.631311	0.608243	0.0175841	-	0.205736
Intra-Golgi and retrograde Golgi-to-ER traffic	162		0.959246	0.00835783	0.698992	0.817136	-	0.214928
VEGF signaling pathway	40		0.478408	0.554082	0.942072	0.0191261	-	0.219998
Pyrimidine metabolism	43	4	0.0260126	0.288739	0.854221	0.518322	0.462413	0.226207
HIF-1 signaling pathway	79	4	0.0191519	0.498993	0.457917	0.427567	0.844697	0.229317
Signaling by MET	44		0.729075	0.109711	0.761357	0.0874195	-	0.233501
Propanoate metabolism	27	3	0.728197	0.586883	0.509323	0.172566	0.0442308	0.235059
Neurexins and neuroligins	13		0.0232624	0.644368	0.927796	0.391323	-	0.236317
MHC class II antigen presentation	96		0.590224	0.038189	0.3413	0.751585	-	0.244199
Signaling by FGFR2	51		0.989543	0.0637777	0.797927	0.115923	-	0.245466
PTEN Regulation	101		0.999406	0.918102	0.677916	0.00962659	-	0.248851
Eukaryotic Translation Termination	5		0.202348	0.605304	0.769526	0.0690178	-	0.260125
Mitophagy - animal	62		0.249485	0.611169	0.712118	0.0610147	-	0.262663
Cysteine and methionine metabolism	39	8	0.113609	0.385066	0.683525	0.0873268	0.803699	0.263394
Non-homologous end-joining	13		0.0626167	0.705589	0.875043	0.17793	-	0.267944
Interleukin-1 processing	5		0.0350191	0.605304	0.980264	0.331729	-	0.268233
Signaling by NTRK1 (TRKA)	47		0.7725	0.22851	0.651433	0.0610575	-	0.270854
MAPK targets/ Nuclear events mediated by MAP kinases	24		0.625476	0.631311	0.670738	0.0267646	-	0.272222
Smooth Muscle Contraction	16		0.272311	0.888198	0.350119	0.0858103	-	0.275789
Pentose phosphate pathway	24	4	0.0494305	0.133835	0.571456	0.818531	0.749126	0.276189
SUMOylation of DNA damage response and repair proteins	72		0.818151	0.154733	0.916627	0.0645904	-	0.280295
OAS antiviral response	5		0.0350191	0.605304	0.705135	0.519066	-	0.285383
Transcriptional regulation by the AP-2 (TFAP2) family of transcription factors	13		0.534298	0.221396	0.766998	0.0858103	-	0.2859
Transcriptional regulation by RUNX1	93		0.981995	0.988721	0.804898	0.0104006	-	0.292346
DNA replication	35		0.335352	0.318615	0.875408	0.0873268	-	0.293092
Homologous recombination	39		0.0223389	0.757748	0.932673	0.519335	-	0.293664
Glutamate and glutamine metabolism	11		0.0386336	0.767065	0.966792	0.303577	-	0.302704
Integration of energy metabolism	43		0.499395	0.725916	0.491706	0.0501682	-	0.307027
Pantothenate and CoA biosynthesis	13	6	0.0626167	0.366346	0.427913	0.813862	0.377556	0.312185
Synaptic adhesion-like molecules	7		0.525584	0.605304	0.839772	0.0353574	-	0.315682
Hedgehog 'on' state	68		0.999966	0.977555	0.797927	0.0130935	-	0.328305
Metabolism of cofactors	11		0.0546921	0.366182	0.798889	0.646908	-	0.330501
Galactose metabolism	24	3	0.0404258	0.644648	0.854081	0.262375	0.598601	0.333702
TGF-beta signaling pathway	49		0.560092	0.997532	0.0482132	0.392517	-	0.334026
Cell adhesion molecules	61		0.0210808	0.517794	0.997119	0.996054	-	0.338194
Nucleotide excision repair	43		0.261322	0.908086	0.98924	0.0481643	-	0.345278
Rap1 signalling	11		0.30121	0.644368	0.962697	0.0640054	-	0.354894
Interleukin-12 family signaling	7		0.0704152	0.715611	0.916604	0.262819	-	0.357476
Viral protein interaction with cytokine and cytokine receptor	29		0.0420669	0.512148	0.571456	0.998046	-	0.359594
Mucin type O-glycan biosynthesis	17		0.0984446	0.512148	0.637329	0.406391	-	0.370306
Cellular hexose transport	6		0.0350191	0.715611	0.769526	0.67988	-	0.371019
Heme signaling	7		0.0404731	0.511968	0.705135	0.902237	-	0.371988
Immunoregulatory interactions between a Lymphoid and a non-Lymphoid cell	61		0.0498638	0.268447	0.988034	0.999985	-	0.372566
HDR through MMEJ (alt-NHEJ)	10		0.40596	0.921413	0.592016	0.0640054	-	0.385052
Proteasome	45		0.998703	0.909422	0.705824	0.0238935	-	0.399344
Phospholipase D signaling pathway	93	1	0.0631324	0.535849	0.447808	0.350061	1	0.399526
Phosphatidylinositol signaling system	76	1	0.726779	0.92616	0.408165	0.0540084	0.363636	0.402417
Arginine biosynthesis	13	7	0.0270361	0.767301	0.971449	0.282856	0.965359	0.405709
Toll-like Receptor Cascades	14		0.0546921	0.585415	0.496986	0.999914	-	0.406467
Myogenesis	16		0.728031	0.963184	0.702677	0.0352694	-	0.423277
PI3K-Akt signaling pathway	197		0.616921	0.729667	0.0535248	0.722156	-	0.423512
Amino sugar and nucleotide sugar metabolism	41	3	0.0686543	0.421598	0.950667	0.388792	0.598601	0.431619
Alanine, aspartate and glutamate metabolism	24	11	0.0694372	0.585699	0.80834	0.325643	0.626142	0.439584
MAPK6/MAPK4 signaling	64		0.996161	0.989863	0.921165	0.0215253	-	0.446335
DAP12 interactions	38		0.0927937	0.268447	0.997993	0.817128	-	0.453958
Mitotic Prometaphase	187		0.970341	0.809921	0.416835	0.0625914	-	0.455829
Striated Muscle Contraction	17		0.0466282	0.767065	0.889521	0.664287	-	0.461925
Mitochondrial protein import	8		0.0404731	0.949436	0.839772	0.664287	-	0.464794
Oxidative phosphorylation	117	2	0.999963	0.858965	0.0705834	0.995053	0.128671	0.465667
ErbB signaling pathway	61		0.913831	0.965811	0.257174	0.0964198	-	0.469006
Ubiquitin mediated proteolysis	128		0.621567	0.778544	0.894188	0.0507252	-	0.469603
Regulation of mRNA stability by proteins that bind AU-rich elements	76		0.972708	0.943979	0.409974	0.0583673	-	0.469813
TBC/RABGAPs	31		0.552375	0.996874	0.835311	0.0492283	-	0.475964
SUMOylation of chromatin organization proteins	51		0.944338	0.512982	0.921165	0.0509957	-	0.476986
Spliceosome	126		0.99829	0.528328	0.991192	0.0436644	-	0.477622
Riboflavin metabolism	7		0.0774305	0.512148	0.753818	0.817421	-	0.491709
SUMOylation	10		0.953214	0.705326	0.592016	0.0640054	-	0.500428
cGMP-PKG signaling pathway	88	1	0.945614	0.220118	0.752182	0.0600773	1	0.500835
Netrin-1 signaling	13		0.73841	0.644368	0.860551	0.0640054	-	0.506385
Transcriptional regulation by RUNX3	70		0.99313	0.989863	0.94066	0.0306206	-	0.522815
Deubiquitination	226		0.865751	0.691403	0.680297	0.0777941	-	0.547002
Mismatch repair	22		0.58143	0.946091	0.982358	0.0612607	-	0.556588
Eukaryotic Translation Elongation	5		0.82689	0.936224	0.646114	0.0690178	-	0.565771
Apoptotic execution phase	39		0.680211	0.982707	0.779847	0.0723598	-	0.585301
Cytokine-cytokine receptor interaction	90		0.0567074	0.908086	0.752182	0.999801	-	0.591132
Focal adhesion	114		0.955869	0.76907	0.633659	0.0834617	-	0.592002
Aspartate and asparagine metabolism	7		0.0704152	0.715611	0.962697	0.828118	-	0.599275
Interleukin-10 signaling	4		0.0684849	0.845965	0.839772	0.884371	-	0.614577
Sulfur metabolism	11	5	0.429861	0.828052	0.997322	0.940145	0.054694	0.628177
Gap junction	46	1	0.55642	0.554082	0.779941	0.0773509	1	0.631843
COPI-mediated anterograde transport	82		0.924822	0.0749657	0.860833	0.900954	-	0.66447
Ascorbate and aldarate metabolism	10	3	0.0709777	0.605476	0.932967	0.753848	0.749126	0.670189
Lysosomal oligosaccharide catabolism	4		0.0684849	0.936224	1	0.943693	-	0.690826
RHO GTPases activate IQGAPs	11		0.991066	0.986799	0.993311	0.0858103	-	0.760865
