# Supplementary material for: PaintOmics 4: new tools for the integrative analysis of multi-omics datasets supported by multiple pathway databases
Source: Nucleic Acids Res. 2022 May 24;50(W1):W551–9. doi: 10.1093/nar/gkac352 (PMC9252773; doi:10.1093/nar/gkac352)
Supplement: gkac352_Supplemental_Files [file gkac352_supplemental_files.zip › Supplementary Table 2.xlsx]

## Sheet: Paintomics pathways fg7S25nD54
Paintomics pathways BLR3Ox data
Pathway name	Unique Genes	Unique Metabolites	Gene Expression	Metabolomics	Combined pValue(Fisher)
Phenylpropanoid biosynthesis	101	4	9.70423e-12	0.509737	1.33718e-10
Plant hormone signal transduction	213	1	5.30686e-10	1	1.18645e-08
Biosynthesis of secondary metabolites	1074	45	2.84042e-09	0.410563	2.51538e-08
Metabolism2nd-Synthesis-JA	28		4.65829e-06	-	4.65829e-06
MAPK signaling pathway - plant	113		2.00061e-05	-	2.00061e-05
Plant-pathogen interaction	160		2.53092e-05	-	2.53092e-05
Metabolism-GABA	22		0.00018239	-	0.00018239
Starch and sucrose metabolism	138	3	0.0010336	0.0560072	0.000622711
Pentose and glucuronate interconversions	64	3	8.05339e-05	0.778681	0.000669557
Carotenoid biosynthesis	24		0.000846483	-	0.000846483
Linoleic acid metabolism	8		0.00123024	-	0.00123024
Metabolism2nd-Synthesis-Chorismate	44		0.00199332	-	0.00199332
alpha-Linolenic acid metabolism	37		0.00302794	-	0.00302794
Metabolism2nd-ABA	9		0.00363443	-	0.00363443
Circadian rhythm - plant	35		0.00855929	-	0.00855929
ABC transporters	27	28	0.00181611	0.95057	0.0127089
Brassinosteroid biosynthesis	8		0.0139127	-	0.0139127
Metabolism-Synthesis-Lignin	113		0.0169281	-	0.0169281
Metabolism2nd-Polyamines	27		0.017411	-	0.017411
Metabolism-Plant-glycolysis	4734		0.0222996	-	0.0222996
Sesquiterpenoid and triterpenoid biosynthesis	17		0.0255466	-	0.0255466
Taurine and hypotaurine metabolism	7	4	0.00915676	0.509737	0.0297188
Butanoate metabolism	19	7	0.379641	0.0128034	0.0307516
Glycerolipid metabolism	61	2	0.00792216	0.631135	0.0314913
Metabolism2nd-Flavonoids	144		0.0370213	-	0.0370213
Glucosinolate biosynthesis	23	7	0.0179094	0.563546	0.0564784
Nitrogen metabolism	32	2	0.0199092	0.631135	0.0675618
Biosynthesis of various plant secondary metabolites	44	4	0.0287686	0.509737	0.0765825
Ascorbate and aldarate metabolism	51	6	0.0216444	0.760993	0.0841044
Galactose metabolism	49	8	0.117173	0.157144	0.0919675
Fatty acid elongation	25	1	0.0252734	1	0.118229
Cyanoamino acid metabolism	50	10	0.0529275	0.601658	0.141608
